# Supplementary material for: Comparative Transcriptome Analysis Combining SMRT- and Illumina-Based RNA-Seq Identifies Potential Candidate Genes Involved in Betalain Biosynthesis in Pitaya Fruit
Source: Int J Mol Sci. 2020 May 6;21(9):3288. doi: 10.3390/ijms21093288 (PMC7246777; doi:10.3390/ijms21093288)
Supplement: Supplementary file 1 [file ijms-21-03288-s001.zip]

Archive with 7 entries (6 files):
- Supplementary materials/
- Supplementary materials/Figure S1 containg caption.docx
- Supplementary materials/Figure S1. Isoform number per gene.tif
- Supplementary materials/Table S1.docx
- Supplementary materials/Table S2.docx
- Supplementary materials/Table S3.docx
- Supplementary materials/Table S4.docx
